# Supplementary material for: Seasonal Variations in Soil Microbiota Profile of Termite (Syntermes wheeleri) Mounds in the Brazilian Tropical Savanna
Source: Microorganisms. 2020 Sep 27;8(10):1482. doi: 10.3390/microorganisms8101482 (PMC7600031; doi:10.3390/microorganisms8101482)
Supplement: Supplementary file 1 [file microorganisms-08-01482-s001.zip]

Archive with 4 entries (4 files):
- TableS1_Chemical_parameters_of_soil.xlsx
- __MACOSX/._TableS1_Chemical_parameters_of_soil.xlsx
- TableS2_Predicted_enzymes_Nitrogen_cycle.xls
- __MACOSX/._TableS2_Predicted_enzymes_Nitrogen_cycle.xls
