# Supplementary material for: Seasonal Variations in Soil Microbiota Profile of Termite (Syntermes wheeleri) Mounds in the Brazilian Tropical Savanna
Source: Microorganisms. 2020 Sep 27;8(10):1482. doi: 10.3390/microorganisms8101482 (PMC7600031; doi:10.3390/microorganisms8101482)
Supplement: Supplementary file 1 [file microorganisms-08-01482-s001.zip › TableS1_Chemical_parameters_of_soil.xlsx]

## Sheet: Planilha1
	cerrado dry		mound 0 dry		mound 60 dry		cerrado trans		mound 0 trans		mound 60 trans		cerrado rain		mound 0 rain		mound 60 rain
	mean	sd	mean	sd	mean	sd	mean	sd	mean	sd	mean	sd	mean	sd	mean	sd	mean	sd
pH	5.25333	0.0503324	5.01333	0.0305505	5.31333	0.0351187	5.51667	0.0251662	4.81667	0.170392	5.61333	0.061101	5.24667	0.15695	4.21	0.417253	5.15667	0.15308
humidity	16.9567	1.80832	11.9967	0.10116	16.3467	0.332916	19.42	2.06763	20.3167	5.97646	17.9733	2.8188	25.72	1.37044	23.1233	0.946274	24.92	1.86346
P	0.766667	0.11547	1.13333	0.208167	0.633333	0.152753	0.5	0	0.533333	0.11547	0.3	0	0.733333	0.057735	0.666667	0.208167	0.433333	0.057735
K	32.3333	11.3725	60.3333	16.6533	27.6667	15.5349	17.6667	5.7735	37.6667	9.0185	11.6667	3.05505	29.6667	1.1547	36.3333	8.32666	20.3333	1.1547
Ca	0.103333	0.0208167	0.243333	0.214554	0.0966667	0.0351188	0.0966667	0.0251661	0.183333	0.0493288	0.0866667	0.00577351	0.123333	0.023094	0.113333	0.0568624	0.0666667	0.0208167
Mg	0.08	0.0173205	0.136667	0.0981496	0.06	0.0173205	0.0566667	0.0152753	0.09	0.0173205	0.0366667	0.0057735	0.0766667	0.011547	0.07	0.02	0.0666667	0.011547
Al	0.55	0.0519615	0.746667	0.152753	0.42	0.147309	0.39	0.1	0.483333	0.167432	0.0633333	0.109697	0.52	0.147309	0.843333	0.372872	0.256667	0.11547
H+Al	8.36667	0.650641	10.0667	1.76163	7.3	0.52915	7.6	0.655744	8.46667	1.19304	5.3	0.984886	8.56667	0.665833	9.33333	1.83394	6.76667	1.09696
MO	6.16333	0.550848	7.44667	1.03838	4.87667	0.535288	5.45333	0.135031	5.36333	0.865814	3.59	0.704911	6.34	0.402617	6.33667	0.865814	4.78667	0.578129
P-rem	13.2667	0.907377	14.7	1.49332	12.3	0.7	11.1667	1.76163	11.8667	1.97568	8.73333	0.568624	11.5333	0.61101	12.5667	1.17189	10.5333	1.70392
N-NO3	3.58696	0.374347	4.25725	0.251675	3.99155	1.23299	3.49638	0.166035	6.36473	1.93801	3.4843	0.470434	3.53865	0.42305	5.66425	3.25938	3.46014	0.696228
N-NH4	14.3275	5.58062	8.37764	6.2428	9.43103	1.49895	9.77126	0.308571	8.4153	2.81859	11.404	4.43551	8.19868	2.86628	8.20849	2.88915	8.94183	1.70423
N	0.18	0.012	0.21	0.04	0.15	0.02	0.16	0.01	0.17	0.02	0.1	0.01	0.19	0.02	0.18	0.04	0.14	0.03
