# Supplementary material for: Seasonal Variations in Soil Microbiota Profile of Termite (Syntermes wheeleri) Mounds in the Brazilian Tropical Savanna
Source: Microorganisms. 2020 Sep 27;8(10):1482. doi: 10.3390/microorganisms8101482 (PMC7600031; doi:10.3390/microorganisms8101482)
Supplement: Supplementary file 1 [file microorganisms-08-01482-s001.zip › TableS2_Predicted_enzymes_Nitrogen_cycle.xls]

## Sheet: EC-PICRUST
EC number	cerrado dry	cerrado trans	cerrado rain	cerrado dry	cerrado trans	cerrado rain	cerrado dry	cerrado trans	cerrado rain	Mound 0 dry	Mound 0 trans	Mound 0 rain	Mound 0 dry	Mound 0 trans	Mound 0 rain	Mound 0 dry	Mound 0 trans	Mound 0 rain	Mound 60 dry	Mound 60 trans	Mound 60 rain	Mound 60 dry	Mound 60 trans	Mound 60 rain	Mound 60 dry	Mound 60 trans	Mound 60 rain
EC:1.7.7.1	17806.680000000004	21992.410000000007	21516.290000000008	16611.05999999999	22003.530000000006	24549.260000000006	20261.740000000005	26723.270000000004	22567.090000000004	20832.920000000006	17018.820000000003	23602.590000000004	18719.060000000005	23523.550000000003	17190.640000000007	20240.8	22483.52	23980.75	20473.719999999998	17638.370000000003	18773.1	22370.94	21133.809999999998	17533.74	20478.799999999992	21400.229999999996	22577.629999999997
EC:1.7.2.2	963.0200000000001	478.27000000000004	530.9400000000002	726.7400000000002	425.79	457.2700000000001	982.7800000000001	921.1400000000001	544.6500000000001	235.13999999999996	470.02000000000004	604.0300000000001	479.3500000000001	611.61	314.4400000000001	306.29999999999995	499.0400000000001	421.7000000000001	793.0	1155.97	1499.0399999999997	979.6400000000001	1031.01	1262.48	861.8900000000001	872.4000000000001	747.2
EC:1.7.2.1	3452.68	3864.9399999999996	3112.0599999999995	2858.929999999999	3036.0899999999997	3788.68	3735.3499999999995	3435.7999999999997	3152.16	4608.799999999999	3619.789999999999	3462.93	2734.86	3703.2599999999993	3315.05	4345.719999999999	3846.4699999999993	3917.5699999999997	2745.5899999999997	2199.84	2163.41	2795.8999999999996	1999.79	2576.3999999999987	2217.38	1976.73	2699.3999999999996
EC:1.1.5.3	66813.75000000239	80956.05000000187	82432.81000000157	61051.84000000271	68538.8500000012	81275.53000000156	73676.90000000269	82116.4900000018	81054.64000000186	92489.63000000168	73513.74000000136	81253.1700000008	79344.5100000017	92299.82000000174	85590.68000000106	88752.45000000155	97607.32000000193	94918.11000000131	88529.80000000172	74893.25000000143	66213.11000000112	87367.07000000168	81613.47000000131	64229.64000000106	81523.68000000127	81979.57000000119	93912.45000000102
EC:1.14.99.39	516.01	623.0	564.0	502.99	657.0	652.0	636.99	939.0	768.0	518.0	473.0	586.0	522.99	606.0	466.0	491.0	690.0	655.49	632.0	568.0	611.0	654.0	617.0	495.0	563.0	525.0	667.0
EC:1.7.2.6	87.0	77.5	58.0	90.0	83.5	58.5	80.0	166.0	93.5	26.0	51.5	50.0	53.0	72.5	24.0	30.0	82.5	46.0	62.0	70.0	78.0	62.5	68.0	57.5	54.0	56.0	80.0
EC:1.7.2.5	3911.95	4396.169999999999	3563.619999999998	3263.0999999999985	3353.1499999999996	4146.299999999999	4087.709999999999	4038.0499999999993	3605.5899999999997	5027.799999999998	4028.609999999999	3792.179999999999	3008.519999999999	4093.0699999999997	3715.6499999999996	4727.63	4012.459999999999	4360.939999999999	3255.2799999999997	3029.2899999999995	2813.8999999999996	3453.789999999999	2607.53	3090.819999999999	2676.7299999999996	2475.8199999999993	3145.869999999999
EC:1.4.1.14	115536.43000000373	130534.08000000284	129511.42000000221	106663.59000000416	114283.81000000189	135411.9800000019	124531.050000004	139139.7400000022	133886.3900000024	133398.05000000208	114252.94000000201	131240.770000001	118874.35000000235	143736.84000000183	120181.04000000146	128933.23000000235	146723.5100000022	145547.43000000177	130574.58000000243	113901.5400000019	120840.6000000017	136635.6200000023	125309.04000000175	113512.68000000172	126292.85000000184	126500.6500000015	137912.1200000013
EC:1.4.1.13	115536.43000000373	130534.08000000284	129511.42000000221	106663.59000000416	114283.81000000189	135411.9800000019	124531.050000004	139139.7400000022	133886.3900000024	133398.05000000208	114252.94000000201	131240.770000001	118874.35000000235	143736.84000000183	120181.04000000146	128933.23000000235	146723.5100000022	145547.43000000177	130574.58000000243	113901.5400000019	120840.6000000017	136635.6200000023	125309.04000000175	113512.68000000172	126292.85000000184	126500.6500000015	137912.1200000013
EC:6.3.1.2	160641.30000000223	191856.9500000015	198793.52000000127	148133.9400000024	169972.7200000014	203149.00000000148	176981.85000000155	207833.83000000092	199165.2900000015	210212.0200000008	166997.83000000185	200620.60000000062	184590.3800000013	219170.4800000008	191522.6100000009	200448.10000000085	223269.76000000158	224497.27000000133	203954.86000000153	172863.10000000152	167712.53000000116	207872.35000000146	194843.13000000129	158583.14000000118	194399.50000000114	193579.07000000097	217207.78000000122
EC:1.4.7.1	22865.929999999997	24942.310000000063	26323.04000000011	20891.279999999962	18667.399999999994	26477.029999999995	24253.850000000064	27073.930000000233	28218.220000000165	22446.810000000012	22341.869999999988	24283.750000000007	23640.550000000163	26133.92000000017	23914.830000000136	22643.64999999998	27030.25000000013	28066.01000000013	21787.87000000006	20585.489999999994	23922.059999999976	23379.66999999997	21172.269999999986	22519.97999999998	21239.98999999997	20519.319999999992	20696.80999999999
EC number	Enzyme name according to KEGG database
EC:1.7.7.1	ferredoxin---nitrite reductase
EC:1.7.2.2	nitrite reductase (cytochrome; ammonia-forming)
EC:1.7.2.1	nitrite reductase (NO-forming)
EC:1.1.5.3	glycerol-3-phosphate dehydrogenase
EC:1.14.99.39	ammonia monooxygenase
EC:1.7.2.6	hydroxylamine dehydrogenase
EC:1.7.2.5	nitric oxide reductase (cytochrome c)
EC:1.4.1.14	glutamate synthase (NADH)
EC:1.4.1.13	glutamate synthase (NADPH)
EC:6.3.1.2	glutamine synthetase
EC:1.4.7.1	glutamate synthase (ferredoxin)

## Sheet: shapiro-enzymes-dry
	ferredoxin---nitrite reductase	nitrite reductase (cytochrome	nitrite reductase (NO-forming)	glycerol-3-phosphate dehydrogenase	ammonia monooxygenase	hydroxylamine dehydrogenase	c oxide reductase (cytochrome c)	glutamate synthase (NADH)	glutamate synthase (NADPH)	glutamine synthetase	glutamate synthase (ferredoxin)
Number of values	9	9	9	9	9	9	9	9	9	9	9
Minimum	16611	235	2217	61051	491	26	2676	106663	106663	148133	20891
25% Percentile	18263	392.5	2740	70245	509	41.5	3132	117205	117205	168811	21513
Median	20261	793	2858	81523	522	62	3453	126292	126292	194399	22643
75% Percentile	20655	971	4040	88641	634	83.5	4407	131986	131986	205913	23510
Maximum	22370	982	4608	92489	654	90	5027	136635	136635	210212	24253
Mean	19754	702.7	3277	79949	559.3	60.44	3712	124604	124604	187470	22571
Std. Deviation	1742	292	811	10812	64.29	22.85	789.5	9462	9462	21815	1115
Std. Error of Mean	580.8	97.33	270.3	3604	21.43	7.616	263.2	3154	3154	7272	371.6
Lower 95% CI of mean	18415	478.2	2653	71638	509.9	42.88	3105	117331	117331	170702	21714
Upper 95% CI of mean	21094	927.1	3900	88260	608.8	78.01	4319	131877	131877	204238	23428
Shapiro-Wilk normality test
W	0.926	0.862	0.9103	0.9196	0.84	0.9285	0.9426	0.9564	0.9564	0.9055	0.9746
P value	0.4444	0.1007	0.3179	0.3891	0.0578	0.467	0.6092	0.7599	0.7599	0.2855	0.9311
Passed normality test (alpha=0.05)?	Yes	Yes	Yes	Yes	Yes	Yes	Yes	Yes	Yes	Yes	Yes
P value summary	ns	ns	ns	ns	ns	ns	ns	ns	ns	ns	ns
Sum	177790	6324	29489	719544	5034	544	33407	1121000	1121000	1687000	203143

## Sheet: one-way-ANOVA-dry-season
Within each row, compare columns (simple effects within rows)
Number of families	11
Number of comparisons per family	3
Alpha	0.05
Tukey's multiple comparisons test	Mean Diff.	95% CI of diff.	Significant?	Summary
ferredoxin---nitrite reductase
cerrado dry vs. mound 0 dry	-1704	-5202 to 1793	No	ns
cerrado dry vs. mound 60 dry	-2881	-6379 to 616,6	No	ns
mound 0 dry vs. mound 60 dry	-1177	-4674 to 2321	No	ns
nitrite reductase (cytochrome
cerrado dry vs. mound 0 dry	550.3	243,7 to 857,0	Yes	**
cerrado dry vs. mound 60 dry	12.67	-294,0 to 319,3	No	ns
mound 0 dry vs. mound 60 dry	-537.7	-844,3 to -231,0	Yes	**
nitrite reductase (NO-forming)
cerrado dry vs. mound 0 dry	-547.3	-2217 to 1122	No	ns
cerrado dry vs. mound 60 dry	762.7	-906,8 to 2432	No	ns
mound 0 dry vs. mound 60 dry	1310	-359,5 to 2980	No	ns
glycerol-3-phosphate dehydrogenase
cerrado dry vs. mound 0 dry	-19682	-34140 to -5223	Yes	*
cerrado dry vs. mound 60 dry	-18626	-33085 to -4168	Yes	*
mound 0 dry vs. mound 60 dry	1055	-13403 to 15514	No	ns
ammonia monooxygenase
cerrado dry vs. mound 0 dry	41	-88,08 to 170,1	No	ns
cerrado dry vs. mound 60 dry	-65	-194,1 to 64,08	No	ns
mound 0 dry vs. mound 60 dry	-106	-235,1 to 23,08	No	ns
hydroxylamine dehydrogenase
cerrado dry vs. mound 0 dry	49.33	26,01 to 72,66	Yes	**
cerrado dry vs. mound 60 dry	26.33	3,011 to 49,66	Yes	*
mound 0 dry vs. mound 60 dry	-23	-46,32 to 0,3225	No	ns
c oxide reductase (cytochrome c)
cerrado dry vs. mound 0 dry	-500.3	-2294 to 1294	No	ns
cerrado dry vs. mound 60 dry	625.7	-1168 to 2420	No	ns
mound 0 dry vs. mound 60 dry	1126	-667,9 to 2920	No	ns
glutamate synthase (NADH)
cerrado dry vs. mound 0 dry	-11492	-29911 to 6928	No	ns
cerrado dry vs. mound 60 dry	-15590	-34010 to 2829	No	ns
mound 0 dry vs. mound 60 dry	-4099	-22518 to 14321	No	ns
glutamate synthase (NADPH)
cerrado dry vs. mound 0 dry	-11492	-29911 to 6928	No	ns
cerrado dry vs. mound 60 dry	-15590	-34010 to 2829	No	ns
mound 0 dry vs. mound 60 dry	-4099	-22518 to 14321	No	ns
glutamine synthetase
cerrado dry vs. mound 0 dry	-36498	-66300 to -6697	Yes	*
cerrado dry vs. mound 60 dry	-40157	-69958 to -10355	Yes	*
mound 0 dry vs. mound 60 dry	-3658	-33460 to 26143	No	ns
glutamate synthase (ferredoxin)
cerrado dry vs. mound 0 dry	-0.3333	No	ns
cerrado dry vs. mound 60 dry	1.333	No	ns
mound 0 dry vs. mound 60 dry	1.667	No	ns
Test details	Mean 1	Mean 2	Mean Diff.	SE of diff.	N1	N2	q	DF
ferredoxin---nitrite reductase
cerrado dry vs. mound 0 dry	18226	19930	-1704	1140	3	3	2.114	6
cerrado dry vs. mound 60 dry	18226	21107	-2881	1140	3	3	3.574	6
mound 0 dry vs. mound 60 dry	19930	21107	-1177	1140	3	3	1.46	6
nitrite reductase (cytochrome
cerrado dry vs. mound 0 dry	890.3	340	550.3	99.95	3	3	7.787	6
cerrado dry vs. mound 60 dry	890.3	877.7	12.67	99.95	3	3	0.1792	6
mound 0 dry vs. mound 60 dry	340	877.7	-537.7	99.95	3	3	7.608	6
nitrite reductase (NO-forming)
cerrado dry vs. mound 0 dry	3348	3896	-547.3	544.1	3	3	1.423	6
cerrado dry vs. mound 60 dry	3348	2586	762.7	544.1	3	3	1.982	6
mound 0 dry vs. mound 60 dry	3896	2586	1310	544.1	3	3	3.405	6
glycerol-3-phosphate dehydrogenase
cerrado dry vs. mound 0 dry	67180	86862	-19682	4712	3	3	5.907	6
cerrado dry vs. mound 60 dry	67180	85806	-18626	4712	3	3	5.59	6
mound 0 dry vs. mound 60 dry	86862	85806	1055	4712	3	3	0.3167	6
ammonia monooxygenase
cerrado dry vs. mound 0 dry	551.3	510.3	41	42.07	3	3	1.378	6
cerrado dry vs. mound 60 dry	551.3	616.3	-65	42.07	3	3	2.185	6
mound 0 dry vs. mound 60 dry	510.3	616.3	-106	42.07	3	3	3.563	6
hydroxylamine dehydrogenase
cerrado dry vs. mound 0 dry	85.67	36.33	49.33	7.601	3	3	9.179	6
cerrado dry vs. mound 60 dry	85.67	59.33	26.33	7.601	3	3	4.899	6
mound 0 dry vs. mound 60 dry	36.33	59.33	-23	7.601	3	3	4.279	6
c oxide reductase (cytochrome c)
cerrado dry vs. mound 0 dry	3754	4254	-500.3	584.7	3	3	1.21	6
cerrado dry vs. mound 60 dry	3754	3128	625.7	584.7	3	3	1.513	6
mound 0 dry vs. mound 60 dry	4254	3128	1126	584.7	3	3	2.724	6
glutamate synthase (NADH)
cerrado dry vs. mound 0 dry	115577	127068	-11492	6003	3	3	2.707	6
cerrado dry vs. mound 60 dry	115577	131167	-15590	6003	3	3	3.673	6
mound 0 dry vs. mound 60 dry	127068	131167	-4099	6003	3	3	0.9656	6
glutamate synthase (NADPH)
cerrado dry vs. mound 0 dry	115577	127068	-11492	6003	3	3	2.707	6
cerrado dry vs. mound 60 dry	115577	131167	-15590	6003	3	3	3.673	6
mound 0 dry vs. mound 60 dry	127068	131167	-4099	6003	3	3	0.9656	6
glutamine synthetase
cerrado dry vs. mound 0 dry	161918	198417	-36498	9713	3	3	5.314	6
cerrado dry vs. mound 60 dry	161918	202075	-40157	9713	3	3	5.847	6
mound 0 dry vs. mound 60 dry	198417	202075	-3658	9713	3	3	0.5327	6
glutamate synthase (ferredoxin)
cerrado dry vs. mound 0 dry	22670	22910	-240	1000	3	3	0.24	6
cerrado dry vs. mound 60 dry	22670	22135	534.7	1000	3	3	0.5347	6
mound 0 dry vs. mound 60 dry	22910	22135	774.7	1000	3	3	0.7747	6
